# Supplementary material for: Metagenomic Annotation Networks: Construction and Applications
Source: PLoS One. 2012 Aug 7;7(8):e41283. doi: 10.1371/journal.pone.0041283 (PMC3413691; doi:10.1371/journal.pone.0041283)
Supplement: Table S1 — Functional keys of genes in clusters analyzed in this work. (XLS) [file pone.0041283.s001.xls]

## Sheet: Cellulase MetaCyc
Module	Score	Nodes	Edges	Members
1	14	14	91	VALSYN-PWY, VALDEG-PWY, PWY-5108, PWY-5104, PWY-5103, PWY-5101, PWY-5078, PWY-5076, PWY-5057, LEUSYN-PWY, LEU-DEG2-PWY, ILEUSYN-PWY, ALANINE-VALINESYN-PWY, ILEUDEG-PWY
2	13.111	28	177	YEAST-4AMINOBUTMETAB-PWY, TOLSULFDEG-PWY, PWY0-1221, PWY-6473, PWY-5537, PWY-5482, PWY-5305, PWY-5195, PWY-4321, PWY-321, PWY-282, PWY-1121, P105-PWY, GLYCOLYSIS-TCA-GLYOX-BYPASS, 4TOLCARBDEG-PWY, 4AMINOBUTMETAB-PWY, 3-HYDROXYPHENYLACETATE-DEGRADATION-PWY, ANARESP1-PWY, PWY-5154, GLUTORN-PWY, PWY-0, DAPLYSINESYN-PWY, PWY-1822, LYSDEGII-PWY, ECASYN-PWY, PWY-5784, ARGSYNBSUB-PWY, PWYQT-4475
3	6	9	24	PWY-882, PWY-5659, PWY-3881, PWY-3861, MANNCAT-PWY, ARO-PWY, PWY-6164, PWY-2681, PWY-5381
4	5	5	10	PWY-2781, PWY-6471, PWY-6470, PWY-5265, PWY-6385
5	3.714	8	13	PWY-1001, ASPARTATESYN-PWY, CYSTEINE-DEG-PWY, GLUTDEG-PWY, MALATE-ASPARTATE-SHUTTLE-PWY, PWY-5913, PWY-6318, RUMP-PWY

## Sheet: Cellulase COG
Module	Score	Nodes	Edges	Members
1	15	15	105	cog3845, cog4603, cog1079, cog1335, cog1123, cog0619, cog0163, cog0043, cog4577, cog1001, cog1878, cog3665, cog1957, cog1069, cog0624
2	10.6	11	53	cog0836, cog3594, cog1595, cog2148, cog1596, cog3206, cog0728, cog3664, cog1215, cog0438, cog1216
3	9	9	36	cog0735, cog1059, cog1376, cog3185, cog1014, cog1013, cog0674, cog0541, cog1146
4	9	9	36	cog1363, cog1923, cog0324, cog0323, cog0123, cog0249, cog1691, cog0621, cog0768
5	7	7	21	cog1725, cog1131, cog0301, cog1058, cog3393, cog0771, cog4100
6	6.667	10	30	cog1206, cog0122, cog1636, cog1482, cog0850, cog0337, cog1555, cog1611, cog1137, cog2825
7	6	6	15	cog3480, cog0669, cog0742, cog4471, cog0588, cog0772
8	6	6	15	cog0601, cog1173, cog1192, cog4608, cog3405, cog0444
9	5	5	10	cog0622, cog0596, cog1024, cog0813, cog1250
10	5	5	10	cog1216, cog0438, cog1134, cog1538, cog1091
11	5	11	25	cog4124, cog2211, cog1482, cog3458, cog2942, cog3459, cog4206, cog3345, cog2152, cog3934, cog0747
12	4.333	7	13	cog3414, cog1762, cog1299, cog0235, cog1349, cog3775, cog0036
13	4	4	6	cog4186, cog4848, cog0073, cog1986
14	4	4	6	cog0644, cog0642, cog2755, cog4771
15	4	4	6	cog3622, cog1477, cog3590, cog0673
16	4	4	6	cog1445, cog1299, cog0006, cog1080
17	4	4	6	cog0542, cog3669, cog4206, cog3250
18	4	4	6	cog4986, cog1116, cog0105, cog4754
19	4	4	6	cog2211, cog1874, cog3507, cog2730
20	3.667	7	11	cog1192, cog5010, cog3405, cog3063, cog0340, cog0812, cog1696
21	3	3	3	cog2894, cog0719, cog0432
22	3	3	3	cog0548, cog4992, cog0002
23	3	3	3	cog2159, cog0318, cog1167
24	3	3	3	cog2893, cog3715, cog3716
25	3	3	3	cog0553, cog0769, cog1285
26	3	3	3	cog2877, cog1063, cog1630
27	3	3	3	cog2442, cog3635, cog2402
28	3	3	3	cog0572, cog0745, cog5002
29	3	3	3	cog1175, cog1653, cog0395
30	3	3	3	cog0180, cog1181, cog2919
31	3	3	3	cog0489, cog0436, cog0794
32	3	3	3	cog2058, cog0081, cog0244
33	3	3	3	cog0364, cog1629, cog3940

## Sheet: Gut KEGG
Module	Score	Nodes	Edges	Members
1	6.167	13	37	keggM00095, keggM00003, keggM00002, keggM00001, keggM00092, keggM00091, keggM00313, keggM00314, keggM00308, keggM00716, keggM00307, keggM00309, keggM00094
2	5.333	7	16	keggM00030, keggM00029, keggM00027, keggM00249, keggM00095, keggM00037, keggM00028
3	5	5	10	keggM00103, keggM00051, keggM00025, keggM00023, keggM00024
4	4.5	9	18	keggM00683, keggM00011, keggM00012, keggM00010, keggM00009, keggM00682, keggM00679, keggM00302, keggM00684
5	4	4	6	keggM00296, keggM00294, keggM00004, keggM00007
6	4	6	10	keggM00370, keggM00366, keggM00376, keggM00375, keggM00388, keggM00250
7	3.333	4	5	keggM00031, keggM00270, keggM00286, keggM00293
8	3	3	3	keggM00037, keggM00210, keggM00118
9	3	3	3	keggM00275, keggM00159, keggM00160
10	3	3	3	keggM00035, keggM00036, keggM00033
11	3	3	3	keggM00649, keggM00245, keggM00648

## Sheet: Gut TIGRFAM
Module	Score	Nodes	Edges	Members
1	8.235	18	70	tigr03635, tigr01050, tigr01044, tigr01171, tigr01009, tigr01164, tigr01067, tigr00012, tigr03953, tigr01049, tigr03625, tigr03654, tigr01079, tigr00060, tigr00967, tigr01021, tigr01071, tigr01308
2	8	8	28	tigr01309, tigr01020, tigr01080, tigr03673, tigr03630, tigr01158, tigr00012, tigr01008
3	7	7	21	tigr01148, tigr01112, tigr03256, tigr03259, tigr03264, tigr03257, tigr03260
4	5.2	6	13	tigr00978, tigr00036, tigr00657, tigr00674, tigr00656, tigr00683
5	5	5	10	tigr00736, tigr01819, tigr01916, tigr00904, tigr01922
6	4.5	5	9	tigr02469, tigr01444, tigr00312, tigr01465, tigr02467
7	4	4	6	tigr03677, tigr03680, tigr00231, tigr00491
8	4	4	6	tigr01038, tigr03636, tigr03626, tigr03672
9	4	4	6	tigr01260, tigr01091, tigr01145, tigr01144
10	4	4	6	tigr00123, tigr01165, tigr01506, tigr02454
11	4	4	6	tigr01017, tigr03632, tigr00059, tigr02027
12	3.6	6	9	tigr00081, tigr01162, tigr01134, tigr00639, tigr00877, tigr00878
13	3.5	5	7	tigr01216, tigr01145, tigr01039, tigr00962, tigr01146
14	3.5	5	7	tigr00158, tigr00165, tigr00621, tigr02937, tigr00166
15	3.333	4	5	tigr00888, tigr00566, tigr00564, tigr01245
16	3.333	4	5	tigr03992, tigr01208, tigr01141, tigr02495
17	3.333	4	5	tigr01947, tigr01944, tigr01943, tigr01948
18	3.333	4	5	tigr01128, tigr03725, tigr00150, tigr01575
19	3.333	4	5	tigr01071, tigr00008, tigr00500, tigr01351
20	3.333	4	5	tigr00038, tigr00494, tigr00478, tigr01951
21	3.333	4	5	tigr00922, tigr00186, tigr00964, tigr02937
22	3	3	3	tigr00560, tigr03455, tigr01163
23	3	5	6	tigr00174, tigr00585, tigr01070, tigr01574, tigr03156
24	3	3	3	tigr01496, tigr00277, tigr00063
25	3	3	3	tigr00092, tigr00453, tigr03064
26	3	3	3	tigr00670, tigr00857, tigr00240
27	3	3	3	tigr00281, tigr00275, tigr00093
28	3	3	3	tigr00157, tigr01163, tigr01378
29	3	3	3	tigr01463, tigr00234, tigr00311
30	3	3	3	tigr00005, tigr02227, tigr00648
31	3	3	3	tigr00088, tigr02273, tigr02227
32	3	3	3	tigr00097, tigr00408, tigr03552
33	3	3	3	tigr00255, tigr00690, tigr03263
34	3	3	3	tigr02127, tigr00336, tigr01037
35	3	3	3	tigr01032, tigr00001, tigr00168
36	3	3	3	tigr00128, tigr03151, tigr00517
37	3	3	3	tigr02209, tigr02892, tigr02893
38	3	3	3	tigr02124, tigr01287, tigr03959
39	3	3	3	tigr01035, tigr01470, tigr03277
40	3	3	3	tigr03740, tigr03732, tigr03733
41	3	3	3	tigr00252, tigr00368, tigr00732
42	3	3	3	tigr00253, tigr03595, tigr00488
43	3	3	3	tigr00665, tigr01203, tigr02432
44	3	3	3	tigr01114, tigr01149, tigr02507
45	3	3	3	tigr02135, tigr00974, tigr00972
46	3	3	3	tigr00184, tigr00877, tigr00762
47	3	3	3	tigr01088, tigr00033, tigr01357
48	3	3	3	tigr01560, tigr01563, tigr01554
49	3	3	3	tigr01979, tigr00420, tigr01994
50	3	3	3	tigr00246, tigr00180, tigr00637
51	3	3	3	tigr01855, tigr00007, tigr00735
52	3	3	3	tigr01085, tigr03188, tigr00735
53	3	3	3	tigr00017, tigr00216, tigr00530
54	3	3	3	tigr02065, tigr00291, tigr03633
55	3	3	3	tigr00069, tigr00070, tigr01141
56	3	3	3	tigr01968, tigr01215, tigr02210
57	3	3	3	tigr00133, tigr00132, tigr00135

## Sheet: Gut Intersect
Module	Score	Nodes	Edges	Members
1	8.167	13	49	tigr03635, tigr01050, tigr01044, tigr03654, tigr00060, tigr01079, tigr03953, tigr01171, tigr03625, tigr01009, tigr01164, tigr00012, tigr01067
2	4	4	6	tigr00967, tigr01021, tigr01308, tigr01071
3	4	4	6	tigr01017, tigr03632, tigr02027, tigr00059
4	3.5	5	7	tigr02467, tigr02469, tigr01444, tigr00312, tigr01465
5	3.5	5	7	tigr01216, tigr01039, tigr00962, tigr01145, tigr01146
6	3.333	4	5	tigr00683, tigr00674, tigr00978, tigr00036
7	3.333	4	5	tigr03992, tigr01208, tigr02495, tigr01141
8	3	3	3	tigr00157, tigr01378, tigr01163
9	3	3	3	tigr01245, tigr00566, tigr00564
10	3	3	3	tigr01260, tigr01144, tigr01145
11	3	3	3	tigr03740, tigr03733, tigr03732
12	3	3	3	tigr00665, tigr02432, tigr01203
13	3	3	3	tigr02135, tigr00972, tigr00974
14	3	3	3	tigr00735, tigr01855, tigr00007
15	3	3	3	tigr00736, tigr01819, tigr01916
16	3	3	3	tigr00017, tigr00530, tigr00216
17	3	3	3	tigr00008, tigr01351, tigr00500
18	3	3	3	tigr00133, tigr00135, tigr00132
19	3	3	3	tigr01070, tigr00585, tigr00174

## Sheet: Gut Diff
Module	Score	Nodes	Edges	Members
1	7.714	8	27	tigr01309, tigr01020, tigr00012, tigr01008, tigr01158, tigr03673, tigr01080, tigr03630
2	6.667	7	20	tigr01148, tigr01112, tigr03259, tigr03257, tigr03256, tigr03264, tigr03260
3	4	4	6	tigr01038, tigr03636, tigr03672, tigr03626
4	3.667	7	11	tigr00231, tigr01574, tigr00089, tigr00174, tigr03677, tigr03680, tigr00491
5	3.5	5	7	tigr00736, tigr01819, tigr01916, tigr01922, tigr00904
6	3.5	5	7	tigr00158, tigr02937, tigr00165, tigr00166, tigr00621
7	3.333	4	5	tigr00123, tigr01165, tigr02454, tigr01506
8	3	3	3	tigr00291, tigr02065, tigr03633
9	3	3	3	tigr00275, tigr00281, tigr00093
10	3	3	3	tigr02210, tigr01968, tigr01215
11	3	3	3	tigr00420, tigr01979, tigr01994
12	3	3	3	tigr01171, tigr03625, tigr01049
13	3	3	3	tigr00964, tigr00186, tigr00922
14	3	3	3	tigr00092, tigr03064, tigr00453
15	3	3	3	tigr00670, tigr00240, tigr00857
16	3	3	3	tigr00150, tigr01575, tigr01128
17	3	3	3	tigr00200, tigr01125, tigr00560
18	3	3	3	tigr00877, tigr00184, tigr00762
19	3	3	3	tigr03455, tigr01163, tigr00560
20	3	3	3	tigr00180, tigr00246, tigr00637
